# Supplementary material for: Beyond the WHO Priority Toxicants: A Systematic Review of Harmful and Potentially Harmful Constituents in IQOS Aerosols
Source: Toxics. 2026 Jul 13;14(7):614. doi: 10.3390/toxics14070614 (PMC13417897; doi:10.3390/toxics14070614)
Supplement: Supplementary file 1 [file toxics-14-00614-s001.zip]

Archive with 2 entries (2 files):
- Supplementary material 2.pdf
- Supplementary material.pdf
